# Supplementary material for: Vitamin D Status in Women with a History of Infertility and Decreased Fecundability: A Population-Based Study
Source: Nutrients. 2023 May 29;15(11):2522. doi: 10.3390/nu15112522 (PMC10255371; doi:10.3390/nu15112522)
Supplement: Supplementary file 1 [file nutrients-15-02522-s001.zip]

Archive with 3 entries (3 files):
- Supplementary_Table S1.pdf
- Supplementary_Table S2.pdf
- Supplementary_Table S3.pdf
